# Supplementary material for: Global Population Structure of Apple Mosaic Virus (ApMV, Genus Ilarvirus)
Source: Viruses. 2023 May 23;15(6):1221. doi: 10.3390/v15061221 (PMC10301101; doi:10.3390/v15061221)
Supplement: Supplementary file 1 [file viruses-15-01221-s001.zip]

Archive with 1 entries (1 files):
- viruses-2307953-supplementary.xlsx
