# Supplementary material for: Global Population Structure of Apple Mosaic Virus (ApMV, Genus Ilarvirus)
Source: Viruses. 2023 May 23;15(6):1221. doi: 10.3390/v15061221 (PMC10301101; doi:10.3390/v15061221)
Supplement: Supplementary file 1 [file viruses-15-01221-s001.zip › viruses-2307953-supplementary.xlsx]

## Sheet: 工作表1
	Viruses
	Global Population Structure of apple mosaic virus (ApMV, genus Ilarvirus)
	Ali Çelik1*, Ali Ferhan Morca2, Sevgi Coşkan2, Adyatma Irawan Santosa3*
	Affiliations
	1Department of Plant Protection, Faculty of Agriculture, Bolu Abant İzzet Baysal University, 14030 Bolu, Turkiye
	2Directorate of Central Plant Protection Research Institute, Gayret Mah. Fatih Sultan Mehmet Bulv. 06172 Yenimahalle, Ankara, Turkiye
	3Department of Plant Protection, Faculty of Agriculture, Universitas Gadjah Mada, Jl. Flora No. 1, Sleman, Yogyakarta, 55281, Indonesia
	*Corresponding email: alicelik@ibu.edu.tr (A.Ç.); adyatma.i.s@ugm.ac.id (A.I.S.)
	Table S1 ApMV isolates tested in this study
						Accession number
	No.	Isolate name	Origin	Host	Full ORF1	Full ORF2	MP	CP	Group
	1	CITH GD	India	apple	MN822137	MN822135	MN822139	MN822139	1
	2	13TF151	Canada	apple	KY965059		KY971019	KY971019	1
	3	13TF160	Canada	apple	KY965061		KY971021	KY971021	1
	4	Apple	India	apple	HE574162	HE574163	HE574164	HE574164	2
	5	13TF157	Canada	apple	KY965060	KY965062	KY971020	KY971020	2
	6	unknown	USA	apple	NC 003464	NC 003465	NC 003480	NC 003480	2
	7	K75R	Australia	apple	KY883318	KY883319	KY883320	KY883320	1
	8	AMV/H2401	USA	strawberry	MZ320192				unknown
	9	AMV/H2413	USA	strawberry	MZ320194				unknown
	10	K-2	India	apple			FN568491		1
	11	K-5	India	apple			FN597052		1
	12	Tc-4	India	apple			FN598483		1
	13	K-1	India	apple			FN568307		1
	14	Shimla2	India	apple			FN551183		1
	15	unknown	India	apple			FN554697		1
	16	Eth3	Ethiopia	apple			MT303163	MT303163	1
	17	Zaslavskoje	Belarus	apple			HG328280	HG328280	1
	18	26XII7	Poland	apple			HG328281	HG328281	1
	19	Negret 2	Poland	hazelnut			HG328285	HG328285	3
	20	Negret 7	Poland	hazelnut			HG328282	HG328282	3
	21	Trapez 4	Poland	hazelnut			HG328283	HG328283	3
	22	Trapez 6	Poland	hazelnut			HG328284	HG328284	3
	23	HL1-CZE	Czech Republic	hop				HE866948	1
	24	Minskoje	Belarus	apple				HG328269	1
	25	26I1	Poland	apple				HG328263	1
	26	26XIX12	Poland	apple				HG328264	1
	27	pear Kravare	Czech Republic	pear				AY542543	1
	28	pear Roz144	Czech Republic	pear				AY542545	1
	29	pear Iv10	Czech Republic	pear				AY542542	1
	30	pear It1	Italy	pear				AY542546	1
	31	Slov	Slovakia	apple				HG328268	1
	32	26XX17	Poland	apple				HG328265	1
	33	HL-SWE	Sweden	hop				HE866946	1
	34	HL-ZAF	S. Africa	hop				HE866947	1
	35	M003	Brazil	apple				GQ131805	1
	36	Srinagar	India	apple				FN435316	1
	37	SPApM	India	apple				MT678110	1
	38	RJD05	India	rose				OK625808	1
	39	RJD04	India	rose				OK625807	1
	40	RJD03	India	rose				OK625806	1
	41	ApMV ISO4 EX/ORCH	Czech Republic	apple				LT574869	1
	42	ApMV ISO1 IN/GARD	Czech Republic	apple				LT574866	1
	43	ApMV ISO3 IN/GARD	Czech Republic	apple				LT574868	1
	44	ApMV ISO2 IN/GARD	Czech Republic	apple				LT574867	1
	45	ApMV ISO6 WILD	Czech Republic	european crab apple				LT574871	1
	46	29IV3	Poland	apple				HG328266	1
	47	Canasta	Poland	rose				HG328271	1
	48	HL2-CZE	Czech Republic	hop				HE866949	1
	49	HL3-CZE	Czech Republic	hop				HE866950	1
	50	Pospeh	Belarus	apple				HG328270	1
	51	LLas1	Czech Republic	Xanthoria parietina				KC469070	1
	52	Prud1	Poland	apple				HG328267	1
	53	L6B	Antarctica: James Ross Island	Usnea antarctica				KC469068	1
	54	L1B	Norway	Lasallia pustulata				KC469067	1
	55	ApMV ISO5 EX/GARD	Czech Republic	apple				LT574870	1
	56	LL4	Czech Republic	apple				KC469071	1
	57	LL5	Czech Republic	Pseudevernia furfuracea				KC469072	1
	58	KIR 265	Turkiye	rose				MW251017	1
	59	TEK 20	Turkiye	rose				MW251016	1
	60	ANT 200	Turkiye	rose				MW251015	1
	61	ANT 199	Turkiye	rose				MW251014	1
	62	CAN 212	Turkiye	rose				MW251013	1
	63	DEN 255	Turkiye	rose				MW251009	1
	64	EDI 92	Turkiye	rose				MW251008	1
	65	CAN 210	Turkiye	rose				MW251011	1
	66	ANT 283	Turkiye	rose				MW251012	1
	67	Kashmir	India	apple				FN435315	1
	68	Palampur	India	apple				FN547927	1
	69	Shimla2	India	apple				FN435317	1
	70	Prunus sp.	India	cherry				FN546183	1
	71	Malus sp.	India	apple				FN435314	1
	72	Tc-3	India	apple				FN564150	1
	73	India3	India	apple				FJ429311	1
	74	Shimla	India	apple				FM178274	1
	75	India1	India	apple				FJ429309	1
	76	PP-ITA	Italy	peach				HE866961	1
	77	ApMV ISO7 WILD	Czech Republic	european crab apple				LT574872	1
	78	PE-KO	S. Korea	peach				LC006865	1
	79	ApMV-M	Turkiye	apple				JX155669	1
	80	ApMV F	Turkiye	apple				JX155670	1
	81	ApMV 13	Turkiye	apple				KU645884	1
	82	CNK 13	Turkiye	apple				KX034206	1
	83	CNK 45	Turkiye	apple				KX034209	1
	84	CNK 44	Turkiye	apple				KX034208	1
	85	ApMV 44	Turkiye	apple				KU645886	1
	86	CNK 49	Turkiye	apple				KX034205	1
	87	CNK 48	Turkiye	apple				KX034211	1
	88	CNK 38	Turkiye	apple				KX034207	1
	89	ApMV 38	Turkiye	apple				KU645885	1
	90	apple H	Czech Republic	apple				AY054385	2
	91	apple B1	Belgium	apple				AY542540	2
	92	PAr-ITA	Italy	apricot				HE866962	2
	93	unknown	S. Korea	apple				AY125977	2
	94	unknown	USA	apple				L03726	2
	95	unknown	S. Korea	apple				AF548367	2
	96	Negret	Poland	hazelnut				HG328276	3
	97	TrapezK5	Poland	hazelnut				HG328279	3
	98	TrapezK	Poland	hazelnut				HG328277	3
	99	TrapezA	Poland	hazelnut				HG328278	3
	100	almond	Czech Republic	almond				AY054388	3
	101	NCGR 9026	USA	strawberry				AY854050	3
	102	26 MB	Australia	hop				AF473585	3
	103	22 MB	Australia	hop				AF473586	3
	104	20 2001	Australia	hop				AF473583	3
	105	16 2001	Australia	hop				AF473582	3
	106	28 2001	Australia	hop				AF473584	3
	107	42 2001	Australia	hop				AF473581	3
	108	05 MB	Australia	hop				AF473580	3
	109	hop	Czech Republic	hop				AY054387	3
	110	pear	Czech Republic	pear				AY054389	3
	111	prune	Czech Republic	plum				AY054386	3
	112	HL-BGR	Bulgaria	hop				HE866936	3
	113	HL-RUS	Russia	hop				HE866945	3
	114	HL-SVN	Slovenia	hop				HE866937	3
	115	HL-GBR	United Kingdom	hop				HE866939	3
	116	HL-FRA	France	hop				HE866938	3
	117	HL-AUT	Austria	hop				HE866943	3
	118	HL-DNK	Denmark	hop				HE866940	3
	119	HL-USA	USA	hop				HE866941	3
	120	HL-NZL	New Zealand	hop				HE866942	3
	121	HL-AUS	Australia	hop				HE866944	3
